# Supplementary material for: A Label-Free Carbohydrate-Based Electrochemical Sensor to Detect Escherichia coli Pathogenic Bacteria Using D-mannose on a Glassy Carbon Electrode
Source: Biosensors (Basel). 2023 Jun 5;13(6):619. doi: 10.3390/bios13060619 (PMC10296727; doi:10.3390/bios13060619)
Supplement: Supplementary file 1 [file biosensors-13-00619-s001.zip]

Archive with 1 entries (1 files):
- biosensors-2380800-supplementary.pdf
